# Supplementary material for: Antecedents of picky eating behaviour in young children
Source: Appetite. 2018 Nov 1;130:163–73. doi: 10.1016/j.appet.2018.07.032 (PMC6173797; doi:10.1016/j.appet.2018.07.032)
Supplement: Data Profile [file mmc4.xml]

<?xml version="1.0" encoding="UTF-8" standalone="no"?><data:data><datasets><author>p.m.emmett@bristol.ac.uk</author><type>0</type><dataset><value>1</value><reason>The authors do not have permission to share data</reason><comments/></dataset></datasets></data:data>
